# Supplementary material for: Magnetic-based Soft Tactile Sensors with Deformable Continuous Force Transfer Medium for Resolving Contact Locations in Robotic Grasping and Manipulation
Source: Sensors (Basel). 2019 Nov 12;19(22):4925. doi: 10.3390/s19224925 (PMC6891814; doi:10.3390/s19224925)
Supplement: Supplementary file 1 [file sensors-19-04925-s001.zip]

Archive with 1 entries (1 files):
- sensors-619933-SI.mp4
